# Supplementary material for: Use of ratiometrically designed nanocarrier targeting CDK4/6 and autophagy pathways for effective pancreatic cancer treatment
Source: Nat Commun. 2020 Aug 25;11:4249. doi: 10.1038/s41467-020-17996-7 (PMC7447818; doi:10.1038/s41467-020-17996-7)
Supplement: Supplementary file 4 — Source Data [file 41467_2020_17996_MOESM4_ESM.xlsx]

## Sheet: Fig.1A
	% of HPAF-II cells inhibited by free PAL/HCQ
		PAL/HCQ=10:1
	PAL conc.	20 μM	10 μM	5 μM	2.5 μM	1.25 μM	0.63 μM	0.32 μM
		92.57	45.77	33.75	30.49	28.59	23.42	22.97
		92.08	45.21	33.02	30.11	26.22	23.15	21.75
		92.05	44.06	32.15	30.02	26.09	22.85	21.02
	PAL conc.	20 μM	10 μM	5 μM	2.5 μM	1.25 μM	0.63 μM	0.32 μM
		86.75	47.11	38.52	36.12	15.09	19.02	11.35
		86.02	45.83	38.04	36.04	15.03	18.11	11.02
		85.94	45.17	37.55	36.01	12.68	17.03	9.94
		PAL/HCQ=1:1
	PAL conc.	20 μM	10 μM	5 μM	2.5 μM	1.25 μM	0.63 μM	0.32 μM
		90.29	56.92	47.53	16.02	35.27	33.22	27.65
		90.03	55.93	47.06	14.55	34.11	33.05	26.86
		87.01	55.12	46.55	14.58	32.45	32.86	26.46
		PAL/HCQ=1:5
	PAL conc.	20 μM	10 μM	5 μM	2.5 μM	1.25 μM	0.63 μM	0.32 μM
		92.68	59.17	49.05	48.25	32.55	31.22	26.23
		91.89	58.55	47.83	46.75	31.82	31.04	25.92
		91.65	58.48	47.66	46.31	31.77	30.42	25.66
		PAL/HCQ=1:10
	PAL conc.	20 μM	10 μM	5 μM	2.5 μM	1.25 μM	0.63 μM	0.32 μM
		99.15	59.92	45.52	33.62	31.89	21.22	12.52
		99.02	58.45	44.86	33.01	31.02	21.03	11.75
		98.83	58.01	44.65	32.16	30.44	20.51	11.54
		PAL alone
	PAL conc.	20 μM	10 μM	5 μM	2.5 μM	1.25 μM	0.63 μM	0.32 μM
		90.11	59.21	41.66	24.15	19.55	10.29	10.48
		87.25	54.22	41.02	23.09	19.01	10.24	10.09
		85.13	49.05	40.55	22.02	18.92	10.19	10.02
		HCQ alone
	HCQ con.	400 μM	200 μM	100 μM	50 μM	25 μM	12.5 μM	6.25 μM	3.13 μM	1.25 μM
		90.72	34.19	16.01	18.26	10.19	5.62	6.01	12.21	7.92
		89.14	34.02	16.22	17.19	10.11	4.78	4.72	8.55	6.93
		87.42	31.03	13.09	16.03	10.02	4.75	4.26	6.12	6.01
	% of AsPc-1 cells inhibited by free PAL/HCQ
		PAL/HCQ=10:1
	PAL conc.	20 μM	10 μM	5 μM	2.5 μM	1.25 μM	0.63 μM	0.32 μM
		13.55	15.15	14.72	19.25	12.89	15.66	1.19
		11.21	14.87	11.95	17.39	10.05	15.19	0.97
		11.09	14.48	11.71	17.18	10.01	14.03	0.92
		PAL/HCQ=2:1
	PAL conc.	20 μM	10 μM	5 μM	2.5 μM	1.25 μM	0.63 μM	0.32 μM
		19.68	15.87	11.66	6.79	1.12	4.92	3.26
		18.75	15.19	10.85	5.95	0.98	3.68	3.08
		18.62	14.03	10.48	5.04	0.94	3.04	2.57
		PAL/HCQ=1:1
	PAL conc.	20 μM	10 μM	5 μM	2.5 μM	1.25 μM	0.63 μM	0.32 μM
		53.49	25.49	26.52	22.42	14.35	13.52	14.32
		53.18	25.12	26.01	22.24	12.76	11.19	14.05
		52.75	24.37	25.88	23.89	12.16	11.03	13.19
		PAL/HCQ=1:5
	PAL conc.	20 μM	10 μM	5 μM	2.5 μM	1.25 μM	0.63 μM	0.32 μM
		57.25	43.28	43.19	43.59	40.21	39.61	31.18
		56.79	42.56	40.27	42.87	39.69	39.07	31.09
		56.78	43.11	40.22	42.07	38.15	38.12	30.86
		PAL/HCQ=1:10
	PAL conc.	20 μM	10 μM	5 μM	2.5 μM	1.25 μM	0.63 μM	0.32 μM
		52.01	55.49	32.18	38.55	30.64	29.55	25.29
		50.87	54.61	31.05	36.19	28.47	29.32	24.87
		50.25	54.48	30.14	36.01	28.15	27.95	24.69
		PAL alone
	PAL conc.	20 μM	10 μM	5 μM	2.5 μM	1.25 μM	0.63 μM	0.32 μM
		18.92	12.11	10.75	10.27	8.65	5.51	1.12
		17.76	12.05	10.02	9.92	7.99	4.92	1.11
		17.59	12.04	9.91	9.81	7.47	4.55	0.89
		HCQ alone
	HCQ con.	400 μM	200 μM	100 μM	50 μM	25 μM	12.5 μM	6.25 μM	3.13 μM	1.25 μM
		66.27	38.59	28.72	29.31	25.09	24.71	23.17	9.52	7.29
		64.88	38.12	26.19	28.78	24.51	22.15	21.79	8.79	6.88
		64.25	37.54	26.07	28.66	22.49	22.08	21.65	8.53	6.64
	% of BxPC-3 cells inhibited by free PAL/HCQ
		PAL/HCQ=10:1
	PAL conc.	20 μM	10 μM	5 μM	2.5 μM	1.25 μM	0.63 μM	0.32 μM
		61.52	10.82	8.47	1.13	1.05	1.07	1.01
		60.79	10.02	7.92	1.17	1.04	0.98	0.97
		60.55	9.56	7.45	0.83	0.91	0.91	0.95
		PAL/HCQ=2:1
	PAL conc.	20 μM	10 μM	5 μM	2.5 μM	1.25 μM	0.63 μM	0.32 μM
		47.66	12.89	4.81	3.22	2.69	1.12	1.06
		47.54	11.72	2.15	2.91	2.13	0.95	0.97
		46.03	10.91	2.03	2.87	1.02	0.82	0.88
		PAL/HCQ=1:1
	PAL conc.	20 μM	10 μM	5 μM	2.5 μM	1.25 μM	0.63 μM	0.32 μM
		62.38	48.42	22.76	15.22	11.25	10.55	17.39
		62.07	48.01	20.68	14.97	10.03	10.21	17.04
		61.19	47.39	20.14	14.46	9.76	9.46	16.19
		PAL/HCQ=1:5
	PAL conc.	20 μM	10 μM	5 μM	2.5 μM	1.25 μM	0.63 μM	0.32 μM
		99.42	47.36	39.57	38.26	36.55	36.19	33.58
		99.01	46.89	39.11	37.13	36.01	36.02	32.71
		98.47	46.55	38.67	36.72	35.74	35.84	32.45
		PAL/HCQ=1:10
	PAL conc.	20 μM	10 μM	5 μM	2.5 μM	1.25 μM	0.63 μM	0.32 μM
		99.28	89.49	65.18	34.15	31.18	21.57	12.33
		99.02	88.91	65.02	32.62	31.02	21.13	11.97
		99.01	88.36	64.52	32.11	30.66	20.22	11.64
		PAL alone
	PAL conc.	40 μM	20 μM	10 μM	5 μM	2.5 μM	1.25 μM	0.63 μM	0.32 μM
		76.79	54.19	6.29	11.35	10.29	9.16	1.49	1.21
		75.43	52.75	6.07	10.88	10.08	8.97	1.02	0.98
		75.02	52.16	5.39	10.69	9.75	8.66	0.74	0.94
		HCQ alone
	HCQ con.	400 μM	200 μM	100 μM	50 μM	25 μM	12.5 μM	6.25 μM	3.13 μM	1.25 μM
		99.65	99.35	64.21	37.54	12.57	15.79	10.19	9.45	7.19
		99.47	99.02	63.19	37.12	11.72	15.82	10.04	8.89	7.03
		99.12	98.77	62.08	36.07	11.54	13.41	9.78	8.63	6.79
	% of MIA PaCa-2 cells inhibited by free PAL/HCQ
		PAL/HCQ=10:1
	PAL conc.	20 μM	10 μM	5 μM	2.5 μM	1.25 μM	0.63 μM	0.32 μM
		78.29	42.02	31.29	19.19	18.52	13.18	9.32
		76.94	40.81	30.87	19.02	16.39	13.01	9.02
		76.58	40.52	30.47	18.75	15.59	12.78	8.57
		PAL/HCQ=2:1
	PAL conc.	20 μM	10 μM	5 μM	2.5 μM	1.25 μM	0.63 μM	0.32 μM
		83.85	60.79	30.76	25.28	14.92	11.25	6.29
		83.05	60.11	29.82	23.76	11.91	9.72	5.89
		82.45	58.74	29.17	23.29	11.65	9.16	5.74
		PAL/HCQ=1:1
	PAL conc.	20 μM	10 μM	5 μM	2.5 μM	1.25 μM	0.63 μM	0.32 μM
		98.75	91.62	73.71	42.51	22.39	2.54	1.12
		97.64	90.86	72.72	42.02	21.87	1.82	0.89
		97.12	90.61	72.49	40.96	21.83	1.77	0.87
		PAL/HCQ=1:5
	PAL conc.	20 μM	10 μM	5 μM	2.5 μM	1.25 μM	0.63 μM	0.32 μM
		99.21	97.32	89.54	62.19	35.33	22.25	15.17
		98.79	97.17	89.21	61.86	35.16	22.11	15.02
		98.66	96.78	88.19	61.79	34.27	21.32	14.64
		PAL/HCQ=1:10
	PAL conc.	20 μM	10 μM	5 μM	2.5 μM	1.25 μM	0.63 μM	0.32 μM
		92.58	95.31	89.28	83.71	57.48	48.72	31.72
		91.64	95.02	89.01	82.53	57.57	48.65	31.47
		91.49	94.66	88.55	82.07	56.45	47.03	30.06
		PAL alone
	PAL conc.	40 μM	20 μM	10 μM	5 μM	2.5 μM	1.25 μM	0.63 μM	0.32 μM
		82.56	69.72	31.47	16.19	11.59	7.29	6.51
		81.76	69.03	31.29	16.02	10.78	7.15	5.77
		81.63	68.21	30.48	15.47	10.53	6.82	5.59
		HCQ alone
	HCQ con.	50 μM	20 μM	20μM	6.25 μM	3.13 μM	1.25 μM	0.63 μM	0.32 μM
		41.67	13.24	12.19	14.23	6.19	1.12	1.09	1.07
		40.75	13.15	11.87	13.82	6.02	1.06	1.02	1.07
		40.76	12.07	11.69	13.56	5.78	0.93	0.89	0.91
	% of PANC-1 cells inhibited by free PAL/HCQ
		PAL/HCQ=10:1
	PAL conc.	20 μM	10 μM	5 μM	2.5 μM	1.25 μM	0.63 μM	0.32 μM
		70.39	54.88	39.52	13.52	7.55	6.15	3.52
		70.15	52.17	38.74	13.21	6.92	6.05	2.48
		89.82	52.03	38.62	11.92	6.43	5.77	2.19
		PAL/HCQ=2:1
	PAL conc.	20 μM	10 μM	5 μM	2.5 μM	1.25 μM	0.63 μM	0.32 μM
		70.18	62.43	47.86	42.33	37.21	26.94	27.18
		69.04	61.98	46.79	41.95	36.95	25.91	27.14
		67.79	61.74	46.16	41.56	36.57	24.89	26.89
		PAL/HCQ=1:1
	PAL conc.	20 μM	10 μM	5 μM	2.5 μM	1.25 μM	0.63 μM	0.32 μM
		92.72	86.92	72.33	49.48	34.55	22.57	19.51
		92.57	85.44	71.92	48.72	33.76	22.18	18.76
		91.07	85.32	71.65	48.69	33.51	21.02	18.33
		PAL/HCQ=1:5
	PAL conc.	20 μM	10 μM	5 μM	2.5 μM	1.25 μM	0.63 μM	0.32 μM
		93.82	85.38	72.35	64.51	53.92	33.42	22.75
		91.57	84.81	71.87	64.12	52.96	33.17	21.92
		91.42	84.25	71.45	62.85	51.75	32.75	21.65
		PAL/HCQ=1:10
	PAL conc.	20 μM	10 μM	5 μM	2.5 μM	1.25 μM	0.63 μM	0.32 μM
		97.51	92.45	87.15	84.35	51.75	22.32	20.49
		96.82	90.76	87.02	84.08	51.09	21.94	19.85
		96.74	90.49	86.55	83.76	50.81	21.67	19.44
		PAL/HCQ=1:20
	PAL conc.	20 μM	10 μM	5 μM	2.5 μM	1.25 μM	0.63 μM	0.32 μM
		98.76	96.57	92.39	85.37	72.71	46.43	34.19
		97.42	95.88	91.76	84.82	71.86	45.74	32.87
		97.33	95.42	91.52	84.66	71.42	45.19	32.49
		PAL alone
	PAL conc.	20 μM	10 μM	5 μM	2.5 μM	1.25 μM	0.63 μM	0.32 μM
		71.19	65.22	39.19	12.56	10.49	3.21	1.12
		71.02	64.96	38.97	11.82	9.75	3.05	1.05
		70.87	64.83	38.66	11.75	9.62	2.89	0.92
		HCQ alone
	HCQ con.	50 μM	20 μM	20μM	6.25 μM	3.13 μM	1.25 μM	0.63 μM	0.32 μM
		43.92	14.41	11.82	10.18	5.95	3.82	1.18	1.54
		42.77	13.89	10.35	10.03	4.63	2.77	0.92	0.92
		42.01	13.55	10.09	9.82	4.41	2.56	0.91	0.88

## Sheet: Fig. 1C
	PANC-1	% of Ki67 positive cells
	Control	Free HCQ	Free PAL	Free PAL+HCQ
	91.42	96.61	38.27	24.65
	90.73	92.17	39.19	23.98
	92.82	91.34	33.53	11.02
	80.17	84.67	33.21	12.19
	81.68	82.52	28.12	19.76
	74.09	85.78	21.11	10.01

## Sheet: Fig.1E
	LC3B GFP/RFP puncta per cell
	PANC-1
	Control		Free HCQ		Free PAL		Free PAL+HCQ
	RFP puncta	GFP puncta	RFP puncta	GFP puncta	RFP puncta	GFP puncta	RFP puncta	GFP puncta
	5	3	102	81	80	5	161	146
	6	2	98	80	89	4	155	151
	2	2	63	63	67	1	119	118
	5	4	89	70	72	3	107	106
	0	1	74	67	75	2	140	123
	1	0	95	71	69	4	112	107

## Sheet: Fig.2C
	% of PANC-1 cells inhibited by Co-delivery NP
		PAL/HCQ=2:1
	PAL conc.	20 μM	10 μM	5 μM	2.5 μM	1.25 μM	0.63 μM	0.32 μM
		72.76	59.41	43.17	32.59	13.41	10.24	9.22
		70.81	58.77	42.91	32.44	12.69	9.68	8.91
		70.46	58.39	42.69	30.42	12.43	9.89	8.47
		PAL/HCQ=1:2
	PAL conc.	20 μM	10 μM	5 μM	2.5 μM	1.25 μM	0.63 μM	0.32 μM
		79.41	78.11	72.38	71.09	63.79	37.44	21.48
		79.15	77.92	71.92	71.02	62.57	37.01	21.15
		78.13	77.25	71.24	70.87	61.87	36.25	20.04
		PAL/HCQ=1:5
	PAL conc.	20 μM	10 μM	5 μM	2.5 μM	1.25 μM	0.63 μM	0.32 μM
		89.24	73.27	68.23	62.11	54.72	41.02	33.19
		89.02	73.02	68.11	60.74	53.79	40.15	32.72
		88.73	72.42	66.92	60.15	53.08	39.26	32.55
		PAL/HCQ=1:7
	PAL conc.	20 μM	10 μM	5 μM	2.5 μM	1.25 μM	0.63 μM	0.32 μM
		87.17	74.59	67.32	65.77	57.89	31.55	15.17
		87.01	73.81	66.59	64.48	57.41	30.92	14.79
		86.48	73.62	66.31	64.13	55.77	30.79	14.51
		PAL NP
	PAL conc.	20 μM	10 μM	5 μM	2.5 μM	1.25 μM	0.63 μM	0.32 μM
		72.39	51.25	34.72	12.55	10.29	5.15	1.09
		70.51	50.89	33.76	11.82	9.79	4.97	1.05
		70.34	50.76	33.08	11.45	9.54	4.86	0.89
		HCQ NP
	HCQ con.	50 μM	20 μM	20μM	6.25 μM	3.13 μM	1.25 μM	0.63 μM	0.32 μM
		41.57	12.32	9.64	7.15	1.06	1.19	1.09	1.17
		41.17	12.04	8.76	6.94	0.97	1.04	0.89	1.02
		40.56	11.05	7.99	6.17	0.92	0.76	0.72	0.85

## Sheet: Fig.2F
	PANC-1
		% of Ki67 positive cells
	Control	HCQ NP	PAL NP	Co-delivery NP
	94.42	90.21	51.26	16.15
	98.73	84.16	50.79	15.69
	97.22	91.35	43.52	13.22
	70.19	80.66	33.19	12.17
	71.67	79.51	30.08	7.75
	79.19	75.79	32.12	11.21

## Sheet: Fig.2G
	% of PANC-1 cells in different phase of cell cycle
	PANC-1
	Control				HCQ NP				PAL NP				Co-delivery NP
	G1	S	G2/M		G1	S	G2/M		G1	S	G2/M		G1	S	G2/M
	67.8	24.7	7.5		69.1	23.3	7.6		91.9	4.5	3.6		94.4	3.7	1.9
	62.5	29.2	8.3		65.2	27.5	7.3		89.6	6.3	4.1		93.7	3.9	2.4
	59.9	30.8	9.3		61.1	29.2	9.7		83.3	11.9	4.8		87.5	7.4	5.1

## Sheet: Fig. 3A
	PAL %ID/mL in blood
	0.05h
	Free PAL+ HCQ	Co-delivery NP
	2.55	107.71
	2.53	102.15
	1.79	90.13
	3h
	Free PAL+ HCQ	Co-delivery NP
	0.87	98.39
	0.75	91.75
	0.64	84.15
	6h
	Free PAL+ HCQ	Co-delivery NP
	0.04	91.12
	0.03	89.75
	0.01	76.25
	24h
	Free PAL+ HCQ	Co-delivery NP
	NA	12.96
	NA	12.13
	NA	9.55
	48h
	Free PAL+ HCQ	Co-delivery NP
	NA	4.15
	NA	2.94
	NA	1.52
	HCQ %ID/mL in blood
	0.05h
	Free PAL+ HCQ	Co-delivery NP
	3.23	103.29
	2.59	106.55
	2.41	89.62
	3h
	Free PAL+ HCQ	Co-delivery NP
	0.56	98.53
	0.54	87.92
	0.36	84.97
	6h
	Free PAL+ HCQ	Co-delivery NP
	0.19	85.75
	0.18	76.13
	0.17	61.49
	24h
	Free PAL+ HCQ	Co-delivery NP
	0.15	19.29
	0.19	18.27
	0.11	10.59
	48h
	Free PAL+ HCQ	Co-delivery NP
	0.21	4.89
	0.15	3.81
	0.09	2.25

## Sheet: Fig.3B
	PAL content in tumor μg/g tumor
	24h
	Free PAL+HCQ	Co-delivery NP
	0.15	7.16
	0.17	5.47
	0.08	5.05
	48h
	Free PAL+HCQ	Co-delivery NP
	0.07	3.68
	0.06	3.21
	0.03	2.11
	HCQ content in tumor μg/g tumor
	24h
	Free PAL+HCQ	Co-delivery NP
	1.32	11.52
	1.14	11.01
	1.21	9.27
	48h
	Free PAL+HCQ	Co-delivery NP
	1.08	7.04
	0.65	5.65
	0.45	5.71

## Sheet: Fig.4A
	Tumor size/ mm3
		Day 1
		Saline	Free PAL+HCQ	PAL NP	HCQ NP	Free PAL+HCQ NP	Free HCQ+PAL NP	Co-delivery NP
		144.5	171.3	198.8	154.6	181.4	200.6	175.2
		138.2	159.6	190.3	145.7	179.5	196.5	167.6
		132.2	154.6	190.5	128.1	175.3	191.5	152.4
		128.6	145.1	187	127.2	172.1	184.2	149.4
		Day 4
		Saline	Free PAL+HCQ	PAL NP	HCQ NP	Free PAL+HCQ NP	Free HCQ+PAL NP	Co-delivery NP
		245.2	232.6	245.1	206.5	246.2	230.4	219.2
		223.1	216.2	230.8	186.2	235.2	229.5	206.7
		194.2	210.5	223.2	176.8	229.6	223.2	199.4
		186.5	203.1	216.4	172.7	218.5	219.5	191.4
		Day7
		Saline	Free PAL+HCQ	PAL NP	HCQ NP	Free PAL+HCQ NP	Free HCQ+PAL NP
		336.2	306.2	317.6	302.2	332.5	308.5	217.8
		313.2	293.5	297.8	285.5	316.3	301.1	209.5
		268.3	275.1	275.1	259.3	283.7	290.3	196.3
		243.6	262.3	258.4	246.7	261.2	280.2	192.1
		Day 10
		Saline	Free PAL+HCQ	PAL NP	HCQ NP	Free PAL+HCQ NP	Free HCQ+PAL NP	Co-delivery NP
		429.6	416.7	408.2	429.5	449.2	386.2	261.2
		418.5	402.6	386.3	408.3	424.5	372.1	241.1
		387.5	384.3	346.5	394.6	412.2	365.9	229.5
		354.7	358.2	331.2	372.2	396.5	352.5	217.3
		Day 14
		Saline	Free PAL+HCQ	PAL NP	HCQ NP	Free PAL+HCQ NP	Free HCQ+PAL NP	Co-delivery NP
		483.9	511.2	473.2	558.7	578.2	421.6	303.2
		467.2	487.4	462.1	531.5	525.6	405.6	289.5
		421.8	412.1	439.5	507.6	505.9	398.5	269.4
		402.2	401.5	416.8	489.4	483.5	380.2	254.6
		Day 17
		Saline	Free PAL+HCQ	PAL NP	HCQ NP	Free PAL+HCQ NP	Free HCQ+PAL NP	Co-delivery NP
		685.7	647.6	612.4	612.5	637.9	543.5	372.5
		647.5	632.3	595.2	594.6	615.2	514.2	359.1
		593.8	625.1	560.8	585.3	604.3	480.6	310.2
		532.1	615.2	543.9	572.3	574.5	451.1	298.3
		Day 21
		Saline	Free PAL+HCQ	PAL NP	HCQ NP	Free PAL+HCQ NP	Free HCQ+PAL NP	Co-delivery NP
		795.3	778.2	730.1	684.5	692.7	605	416.1
		762.6	749.8	707.6	660.1	677.5	597.3	402.2
		680.2	691.5	645.5	642.1	649.2	580.9	337.4
		633.3	660.2	612.5	621.5	629.8	557.2	304.2

## Sheet: Fig.4D
	Luciferase signal fold increase
	Day 1
	Saline	Free PAL+HCQ	HCQ NP	PAL NP	Co-delivery NP
	1.43	1.19	1.42	1.41	1.28
	1.08	1.17	1.18	1.16	1.22
	0.86	0.98	0.72	0.85	0.87
	0.72	0.99	0.71	0.75	0.81
	Day 5
	Saline	Free PAL+HCQ	HCQ NP	PAL NP	Co-delivery NP
	2.58	1.81	2.01	2.19	1.69
	2.36	1.75	1.98	1.72	1.46
	1.48	1.51	1.63	1.46	1.24
	1.19	1.11	1.54	1.22	0.92
	Day 10
	Saline	Free PAL+HCQ	HCQ NP	PAL NP	Co-delivery NP
	4.11	3.19	3.57	2.79	2.13
	3.67	3.15	3.42	2.05	1.94
	2.35	2.32	2.29	1.79	1.66
	2.04	2.06	2.06	1.52	0.96
	Day 15
	Saline	Free PAL+HCQ	HCQ NP	PAL NP	Co-delivery NP
	5.19	4.16	6.04	3.91	2.42
	4.78	3.95	5.66	3.23	2.08
	2.96	2.12	4.15	2.61	1.71
	2.53	2.03	3.28	2.13	1.37
	Day 20
	Saline	Free PAL+HCQ	HCQ NP	PAL NP	Co-delivery NP
	6.72	5.92	7.92	5.98	3.16
	6.58	5.54	7.67	5.37	2.55
	5.09	3.92	5.31	4.32	1.97
	4.31	3.69	4.35	3.91	1.84
	Day 25
	Saline	Free PAL+HCQ	HCQ NP	PAL NP	Co-delivery NP
	9.82	8.97	9.56	7.07	4.35
	9.43	8.43	9.08	6.51	3.91
	6.12	5.53	7.02	5.05	3.08
	5.68	5.19	6.47	4.33	2.62
	Day 30
	Saline	Free PAL+HCQ	HCQ NP	PAL NP	Co-delivery NP
	13.42	10.56	12.09	9.15	4.46
	13.03	9.81	11.48	8.46	4.06
	9.09	7.08	8.36	6.43	3.02
	8.36	6.12	7.79	5.07	2.19

[truncated: 14 more sheets: Fig.5B, Fig.5C, Fig.5D, Supplementary Fig. 3, Supplementary Fig.4, Supplementary Fig.7, Supplementary Fig.12, Supplementary Fig.13, Supplementary Fig.14, Supplementary Fig.16, Supplementary Fig.17, Supplementary Fig.18, Supplementary Fig.19, Western blot]
